# Supplementary material for: Pharmacovigilance Insights into Ibuprofen’s Neuropsychiatric Safety: A Retrospective Analysis of EudraVigilance Reports
Source: Pharmaceuticals (Basel). 2025 Aug 29;18(9):1301. doi: 10.3390/ph18091301 (PMC12472944; doi:10.3390/ph18091301)
Supplement: Supplementary file 1 [file pharmaceuticals-18-01301-s001.zip]

Archive with 1 entries (1 files):
- pharmaceuticals-3744045-supplementary.pdf
